# Supplementary material for: New Insights into the Combined Antiviral Effect of Extracts from Nerium oleander and Boswellia sacra Against Respiratory Syncytial Virus: A Preliminary Report
Source: Pathogens. 2026 Mar 1;15(3):260. doi: 10.3390/pathogens15030260 (PMC13028964; doi:10.3390/pathogens15030260)
Supplement: Supplementary file 1 [file pathogens-15-00260-s001.zip]

Archive with 1 entries (1 files):
- pathogens-4150701-supplementary.pdf
